# Supplementary material for: Recipes of Ancient Egyptian kohls more diverse than previously thought
Source: Sci Rep. 2022 Apr 8;12:5932. doi: 10.1038/s41598-022-08669-0 (PMC8994005; doi:10.1038/s41598-022-08669-0)
Supplement: Supplementary file 2 — Supplementary Information 2. [file 41598_2022_8669_MOESM2_ESM.xlsx]

## Sheet: Supplementary Table S1
		Supplementary Table S1 Review of previous analyses on kohl samples. Repeat appearances of specimens are marked in yellow. Analytical techniques employed are : High-Performance Thin Layer Chromatography (HPTLC), (Fourier Transform) Infrared spectroscopy (FTIR, IR), Ultraviolet-Visible spectroscopy (UV/VIS), High-Performance Liquid Chromatography (HPLC), Gas-Liquid Chromatography (GLC), Gas Chromat…
Author	Year	Ref.	Analytical Technique	Collection	Inventory No.	Period	Site	Description	Results: Inorganic Materials	Results: Organic Materials	Notes
Walter, P. et al.	1999	11	HPTLC, IR, UV/VIS, HPLC, GLC, GC/MS, GC/CIS, SEM, XRF, X-ray diffraction	Louvre Museum	AF167	New Empire	unknown	vase made of alabaster	Galena	Fatty acids were identified in some or all of the samples
				Louvre Museum	E11048b	XVIIIth dynasty	Medinet el-Gorab (Fayoum)	reed case	Galena, Cerussite, Phosgenite
				Louvre Museum	E11048c	XVIIIth dynasty	Medinet el-Gorab (Fayoum)	reed case	Galena, Cerussite, Phosgenite
				Louvre Museum	E11048e	XVIIIth dynasty	Medinet el-Gorab (Fayoum)	reed case	Galena, Cerussite, Phosgenite, Laurionite
				Louvre Museum	E25236	New Empire	unknown	vase made of alabaster	Galena, Phosgenite, Laurionite
				Louvre Museum	AF6772	New Empire	unknown	vase made of alabaster	Galena, Cerussite, Laurionite
				Louvre Museum	E14569	New Empire	Deir el-Medineh B, tomb 168, 4011	vase made of alabaster	Galena, Cerussite, Phosgenite, Laurionite
Martinetto, P. et al.	2001	14	synchroton X-ray microflourescence	Louvre Museum	AF167	New Empire	unknown	vase made of alabaster	Galena, anglesite, sphalerite
				Louvre Museum	E11048b	XVIIIth dynasty	Medinet el-Gorab (Fayoum)	reed case	galena, cerussite, phosgenite, palmierite
				Louvre Museum	E20514	New Empire, Thutmosis III	Deir el-Medina	kohl pot with flat rim, made of alabaster	galena, cerussite, phosgenite, laurionite, anglesite, sphalerite, smithsonite
				Louvre Museum	E23106	New Empire	unknown	kohl pot with flat rim, made of alabaster	galena, cerussite, phosgenite, laurionite, anglesite, gypsum, quartz
				Louvre Museum	MG14400b	New Empire	unknown	-	galena, phosgenite, cotunnite, gypsum, quartz
Dooryhée, E.	2003	12	SEM, IRTF, quantitative powder XRD, Synchroton X-Ray microbeam	Louvre Museum	AF143	Middle Empire	unknown	kohl pot with flat rim, made of alabaster	Galena, Cerussite, Phosgenite, Laurionite		Many samples show relatively high trace amounts of Zn Fe, Cu
				Louvre Museum	AF167	New Empire	unknown	vase made of alabaster	Galena, Anglesite
				Louvre Museum	AF6772	Middle or New Empire	unknown	vase made of alabaster	Galena, Cerussite, Laurionite,
				Louvre Museum	E11047	XVIIIth dynasty (New Empire)	Gurob	simple kohl container made of reed	Galena, Cerussite, Phosgenite
				Louvre Museum	E11048b	XVIIIth dynasty (New Empire)	Medinet el-Gorab (Fayoum)	reed case	Galena, Cerussite, Phosgenite
				Louvre Museum	E11048c	XVIIIth dynasty (New Empire)	Medinet el-Gorab (Fayoum)	reed case	Galena, Cerussite, Phosgenite, Anglesite
				Louvre Museum	E11048d	XVIIIth dynasty (New Empire)	Medinet el-Gorab (Fayoum)	reed case	Galena, Cerussite, Phosgenite
				Louvre Museum	E11048e	XVIIIth dynasty (New Empire)	Medinet el-Gorab (Fayoum)	reed case	Galena, Cerussite, Phosgenite, Laurionite, Anglesite
				Louvre Museum	E11301	XII dynasty (Middle Empire)	Tuna el-Gebel; Zawyet el-Maiyitin	kohl pot with flat rim, made of anhydrite	Galena, Cerussite, Laurionite, Anglesite
				Louvre Museum	E14455	New Empire	Deir el-Medina	kohl pot with flat rim, covered with fabric	Galena, Anglesite
				Louvre Museum	E14459	New Empire	Deir el-Medina, east cemetery	kohl pot with flat rim, made of stone	Galena, Cerussite, Phosgenite, Laurionite, Anglesite
				Louvre Museum	E14569	New Empire	Deir el-Medineh B, tomb 168, 4011	vase made of alabaster	Galena, Cerussite, Phosgenite, Laurionite, Anglesite
				Louvre Museum	E20514	New Empire, Thutmosis III	Deir el-Medina	kohl pot with flat rim, made of alabaster	Galena, Cerussite, Phosgenite, Laurionite, Anglesite
				Louvre Museum	E21562	New Empire	unknown	kohl pot with flat rim, made of alabaster	Galena, Cerussite, Phosgenite, Laurionite, Anglesite
				Louvre Museum	E23088	XII dynasty (Middle Empire)	unknown	kohl pot with flat rim and vase cover, made of alabaster	Galena, Cerussite, Laurionite, Anglesite
				Louvre Museum	E23092	XVIII dynasty	unknown	kohl pot with flat rim and vase cover, made of alabaster	Galena, Cerussite, Phosgenite, Laurionite, Anglesite
				Louvre Museum	E23100	XII dynasty (Middle Empire)	unknown	kohl pot with flat rim and vase cover, made of anhydrite	Galena, Cerussite, Phosgenite, Laurionite, Anglesite
				Louvre Museum	E23105	XII dynasty (Middle Empire)	Abydos	kohl pot with flat rim and vase cover, made of anhydrite	Galena
				Louvre Museum	E23106	New Empire	unknown	kohl pot with flat rim, made of alabaster	Galena, Cerussite, Phosgenite, Laurionite, Anglesite
				Louvre Museum	E25236	New Empire	unknown	vase made of alabaster	Galena, Phosgenite, Laurionite
				Louvre Museum	E25257	Early dynastic period	Abydos	pot, made of alabaster	Galena, Cerussite, Anglesite
				Louvre Museum	MG14400a	New Empire	unknown	-	Phosgenite
				Louvre Museum	MG14400b	New Empire	unknown	-	Galena, Phosgenite
				Louvre Museum	MG14400d	New Empire	unknown	-	Phosgenite
				Louvre Museum	MG14400e	New Empire	unknown	-	Phosgenite
				Louvre Museum	N811d	XVIII dynasty (New Empire)	unknown	double kohl container, made of wood	Galena, Cerussite, Phosgenite
				Louvre Museum	N811g	XVIII dynasty (New Empire)	unknown	double kohl container, made of wood	Galena, Cerussite, Phosgenite
				Louvre Museum	N1139	XVIII dynasty (New Empire)	unknown	kohl pot with flat rim, made of alabaster	Galena, Phosgenite, Laurionite, Anglesite
				Louvre Museum	N1209	Middle Empire	unknown	kohl pot with flat rim, made of anhydrite	Galena, Cerussite, Phosgenite, Laurionite, Anglesite
				Louvre Museum	N1209a	Middle Empire	unknown	kohl pot with flat rim, made of anhydrite	Galena, Cerussite, Phosgenite, Anglesite
				Louvre Museum	N1330	XVIII dynasty (New Empire)	unknown	swivel lid kohl pot, made of wood	Galena, Cerussite
				Louvre Museum	N1332	New Empire	unknown	tubular kohl case, made of reed	Galena, Cerussite, Phosgenite, Laurionite
				Louvre Museum	N1352	New Empire	unknown	kohl case, made of reed	Galena, Cerussite, Phosgenite, Laurionite
				Louvre Museum	N1355c	New Empire	unknown	kohl case, made of reed	Galena, Phosgenite, Laurionite
				Louvre Museum	N1367d	New Empire	unknown	double kohl case, made of wood	Galena, Phosgenite, Anglesite
				Louvre Museum	N1367g	New Empire	unknown	double kohl case, made of wood	Galena, Phosgenite
				Louvre Museum	OT268	New Empire	unknown		Galena, Anglesite
Hardy, A. et al.	2006	6	LVSEM	Royal Albert Memorial Museum (Exeter UK)	5/1946.771	Middle Kingdom	unknown	White/ v. light brown Powder Grey-brown pot, 3.1 com height	Pb, O, C, Cl, Zn (Si, Ca, Fe, Al) Probable main components: Lead carbonate/chloride/hydroxide
				Royal Albert Memorial Museum (Exeter UK)	5/1946.769	Middle Kingdom	unknown	White/ v. light brown Powder Grey-white pot, 3.8 cm height	Pb, O, C, Fe, Si, Al (Na, Mg, Ca) Probable main components: Lead carbonate/hydroxide
				Royal Albert Memorial Museum (Exeter UK)	5/1946.772	unknown	unknown	dark brown/black Powder red/brown pot, 5.9 cm height	O, C, Ca, Si, Fe, Al, K, Mo, (Cl, Na, Mg, Ti, Pb) Probable main components: None (pot thought to be empty)		Empty, so not included in S54 and S55
				Royal Albert Memorial Museum (Exeter UK)	357/1974/5	unknown	unknown	black Powder light brown pot, 6.5 cm height	C, O, Pb, S, Ca, Fe, Zn, Cl (Si, K, Al) Probable main components: Lead sulphide
				Royal Albert Memorial Museum (Exeter UK)	64 1919	unknown	unknown	dark brown/black Powder light brown pot, 4.5 cm height"	O, C, Pb, Ca, S, Cl, Al (Si, Fe, Cu, Na) Probable main components: Lead sulphide
				Royal Albert Memorial Museum (Exeter UK)	"Abydos 1922" (22/2010)	Middle Kingdom	Abydos	"White/ v. light brown Powder blue-white pot, 4.2 cm height"	C, Pb, C, O, Cl, S, Fe, Cu, Zn (Ca, K, Si, Na, Al) Probable main components: Lead carbonate/chloride/hydroxide
Shortland, A. J.	2006	16	Lead isotopic alanysis	Ashmolean Museum	1912.585	Predynastic	Tarkhan 415	Kohl			All samples are galena-based Kohls. No explanation is given as to how this information was obtained.
				Ashmolean Museum	1935.163	Predynastic	Armant 1312	Kohl
				Ashmolean Museum	E609	Predynastic	Abydos	Kohl
				Ashmolean Museum	Mostagedda	Predynastic	Mostagedda	Kohl
				Petrie Museum, UCL	UC5111	Predynastic	Ballas	Galena
				Petrie Museum, UCL	UC5112	Predynastic	Ballas	Galena
				Petrie Museum, UCL	UC5115	Predynastic	Ballas	Galena
				Petrie Museum, UCL	UC5121	Predynastic	Abydos	Galena
				Ashmolean Museum	E2362	XII dynasty	Abydos	Kohl
				Ashmolean Museum	E2155	XII dynasty	Abydos	Kohl
				Ashmolean Museum	E2212	XII-XIII dynasty	Abydos	Kohl
				Ashmolean Museum	E2195	XII-XIII dynasty	Abydos	Kohl
				Ashmolean Museum	E2194	XII-XIII dynasty	Abydos	Kohl
				Ashmolean Museum	1913.401	Middle Kingdom	Hu	Kohl
				Ashmolean Museum	E2215	2IP pan grave	Hu	Kohl
				Ashmolean Museum	E2214	2IP pan grave	Hu	Kohl
				Ashmolean Museum	E1776	2IP pan grave	Mostagedda	Kohl
				Ashmolean Museum	1930.494	2IP pan grave	unprov	Kohl
				Ashmolean Museum	1962.652	2IP	Abydos	Kohl
				Ashmolean Museum	E2389	XVIII dynasty	Abydos	Kohl
				Ashmolean Museum	E2350	XVIII dynasty	Abydos	Kohl
				Ashmolean Museum	E2317	XVIII dynasty	Abydos	Kohl
				Ashmolean Museum	1910.508	XVIII dynasty	Abydos	Kohl
				Ashmolean Museum	E2357	XVIII dynasty	Abydos	Kohl
				Ashmolean Museum	E2383	XVIII dynasty	Abydos	Kohl
				Ashmolean Museum	E2358	XVIII dynasty	Abydos	Kohl
				Ashmolean Museum	E2635	XVIII dynasty	Abydos	Kohl
				Ashmolean Museum	E2351	XVIII dynasty	Abydos	Kohl
				Ashmolean Museum	E2384	XVIII dynasty	Abydos	Kohl
				Ashmolean Museum	1933.1407	XVIII dynasty	unprov	Kohl
				Ashmolean Museum	1962.445	New Kingdom	unprov	Kohl
				Ashmolean Museum	1874.275	New Kingdom	unprov	Kohl
Hardy, A. & Rollinson G.	2009	10	LCSEM, XRPD, QEMSCAN			XVIII dynasty	Tell el-Yehudiyeh	green sample in Alabaster Kohl pot	LVSEM: C, O, Pb, Cu, Cl, (Ca, Al, Si) XRPD: Malachite, Cumengeite, Atacamite, Gypsum
Hardy, A. & Rollinson G.	2011	15	LVSEM, QEMSCAN	Manchester Museum	149	XII dynasty	Kahun (Lahun)	calcite pot	LVSEM: O, C, Mn, Ca, Pb, S, Cl, (Cu, Si, Al, K) QEMSCAN (XRPD): Manganese oxide/ hydroxide/ carbonate 33.9% {pyrolusite and manganite [MnO(OH)] in approx. equal amounts); calcium sulphates 16.2% (gypsum (CaS04.2H20)}; lead compounds 15.5% [galena, laurionite (PbCl(OH)]; calcite 14.2%; manganese-calcium sulphates 12.8% {possibly the mineral despujolsite, CaMn[(OH),;(S04)2]JH20}; with the remainder…
				Manchester Museum	1230	XII dynasty	Abydos	travertine pot	LVSEM: Pb, C, 0 , S, Zn, Cl, Si (Ca). QEMSCAN (XRPD): lead compounds 95.3% [galena, anglesite (PbS04), phosgenite (PbCh.PbC~), laurionite]; sphalerite (ZnS) 3 .1 %; with the remainder being quartz and calcium sulphate( s ).
				Manchester Museum	3956	XVIII dynasty	Isna (Esna)	travertine pot	LVSEM: 0, C, Pb, Si, S, Zn, Cl (Al, Ca). _).__ QEMSCAN (XRPD): lead compounds 91.75% (galena, anglesite, laurionite, phosgenite); quartz 2.5%; sphalerite 2.0%; with the remainder being plagio-feldspars (variable formula silicates), calcium sulphate(s), aluminium silicate(s), iron oxide(s)/carbonate(s) and iron sulphide(s)/sulphate(s).
				Manchester Museum	6986	XVIII dynasty	Sidmant	limestone (?) pot	LVSEM: Pb, 0 , C, S, Cl, Zn, Ca, Fe (Al, Mg). QEMSCAN (XRPD): lead compounds 95.9%i (galena, phosgenite, cerussite (PbC~), laurionite); with the remainder being sphalerite, calcium sulphate(s), iron sulphide(s)/ sulphate( s) and calcite.
				Manchester Museum	7902.b	New Kingdom	unknown	travertine pot	VSEM: Pb, 0, C, S, Zn, Ca. QEMSCAN (XRPD): lead compounds 96.0% (galena, anglesite); sphalerite 2.8%; with the remainder being calcium sulphate(s) and calcite.
				Manchester Museum	10960	XVIII dynasty	unknown	travertine pot	LVSEM: Pb, 0, C, S, Zn, Ca. QEMSCAN (XRPD): lead compounds 94.4% [galena, lithargite (a lead oxide, PbO), anglesite]; sphalerite 2.4%; with the remainder being calcium sulphate( s) and calcite.
				Manchester Museum	13852	XVIII dynasty	Abydos	travertine pot	LVSEM: Pb, 0, C, S, Zn (Fe, Cu, Ca). QEMSCAN (XRPD): lead compounds 94.9% (galena, anglesite); sphalerite 3.6%; and the remainder being iron sulphide(s)/sulphate(s) and calcium sulphate(s).
Beck, L. et al.	2018	13	Radiocarbon Dating	Louvre Museum	E22326a	New Kingdom (reign of Amenhotep III)	unknown	distinct channels of a wooden cylinder, engraved with the cartouches of Amenhotep III and his wife Queen Tiye	phosgenite
				Louvre Museum	E22326b	New Kingdom (reign of Amenhotep III)	unknown	distinct channels of a wooden cylinder, engraved with the cartouches of Amenhotep III and his wife Queen Tiye	phosgenite
				Louvre Museum	E22326c	New Kingdom (reign of Amenhotep III)	unknown	distinct channels of a wooden cylinder, engraved with the cartouches of Amenhotep III and his wife Queen Tiye	phosgenite
				Louvre Museum	E22326d	New Kingdom (reign of Amenhotep III)	unknown	distinct channels of a wooden cylinder, engraved with the cartouches of Amenhotep III and his wife Queen Tiye	phosgenite
				Louvre Museum	E22326-	During the reign of Amenhotep III	unknown	distinct channels of a wooden cylinder, engraved with the cartouches of Amenhotep III and his wife Queen Tiye	phosgenite
				Louvre Museum	AF6772	Middle or New Kindom	unknown	vase made of alabaster	galena, cerussite, laurionite		Inorganic data from literature
				Louvre Museum	E25257	Early dynastic period	Abydos	pot, made of alabaster	Galena, Cerussite, Anglesite
				Louvre Museum	E21562	New Empire	unknown	kohl pot with flat rim, made of alabaster	galena, laurionite, cerussite, phosgenite
				Louvre Museum	E23092	XVIII dynasty	unknown	kohl pot with flat rim and vase cover, made of alabaster	galena, cerussite, phosgenite, anglesite, laurionite
				Louvre Museum	AE000245	Early dynastic period	unknown	-	-
				Louvre Museum	E11048c	XVIIIth dynasty	Medinet el-Gorab (Fayoum)	reed case	galena, cerussite, phosgenite
				Louvre Museum	E11048e	XVIIIth dynasty	Medinet el-Gorab (Fayoum)	reed case	galena, cerussite, phosgenite
